# Supplementary material for: HIV-1 Transcriptional Activator Tat Inhibits IL2 Expression by Preventing the Presence of Pol II on the IL2 Promoter
Source: Biomolecules. 2023 May 24;13(6):881. doi: 10.3390/biom13060881 (PMC10296241; doi:10.3390/biom13060881)
Supplement: Supplementary file 1 [file biomolecules-13-00881-s001.zip]

Archive with 1 entries (1 files):
- biomolecules-2377990-supplementary.pdf
